# Supplementary material for: Pressure-Dependent Structure of BaZrO3 Crystals as Determined by Raman Spectroscopy
Source: Materials (Basel). 2022 Jun 17;15(12):4286. doi: 10.3390/ma15124286 (PMC9228820; doi:10.3390/ma15124286)
Supplement: Supplementary file 1 [file materials-15-04286-s001.zip]

Archive with 1 entries (1 files):
- materials-1759151-supplementary.pdf
